# Supplementary material for: Do Hormone Levels Influence Bullying during Childhood and Adolescence? A Systematic Review of the Literature
Source: Children (Basel). 2024 Feb 14;11(2):241. doi: 10.3390/children11020241 (PMC10888185; doi:10.3390/children11020241)
Supplement: Supplementary file 1 [file children-11-00241-s001.zip]

Archive with 1 entries (1 files):
- children-2866002-supplementary.pdf
